# Supplementary material for: The selenoenzyme type I iodothyronine deiodinase: a new tumor suppressor in ovarian cancer
Source: Mol Oncol. 2024 Mar 1;18(9):2298–313. doi: 10.1002/1878-0261.13612 (PMC11467794; doi:10.1002/1878-0261.13612)
Supplement: Supplementary file 2 — Table S1. Antibody list. Table S2. Study cohort data. [file MOL2-18-2298-s002.xlsx]

## Sheet: Supplemental Table S1
Supplementary Table S1: Antibody list
	Protein	Antibody	Type	Company	Dilution	Conditions
FC	DIO1	AP17281PU-N	Rabbit	Acris, Origne, Rockville, MD,USA	1:50	30 min - 4˚C
WB	DIO1	sc-51519	Mouse	Santa-Cruz Technologies, Dallas, TX, USA	1:2000	1 hr -room temp
	DIO3	NBP1-05767	Rabbit	Novus, Centennial, Colorado, USA	1:2000	1 hr -room temp
	p-ERK p44/42	4370	Rabbit	Cell Signaling, Leiden, The Netherlands	1:2000	o/n 4˚C
	p21	2947	Rabbit	Cell Signaling, Leiden, The Netherlands	1:1000	o/n 4˚C
	Rab7	95746	Rabbit	Cell Signaling, Leiden, The Netherlands	1:1000	o/n 4˚C
	Trip11	Ab72223	Rabbit	Abcam, Cambridge, MA, USA	1:1000	o/n 4˚C
	EIF2A	9722	Rabbit	Cell Signaling, Leiden, The Netherlands	1:1000	o/n 4˚C
	CUL4	2699	Rabbit	Cell Signaling, Leiden, The Netherlands	1:1000	o/n 4˚C
	TRXR1	15140	Rabbit	Cell Signaling, Leiden, The Netherlands	1:1000	o/n 4˚C
	HK1	2024	Rabbit	Cell Signaling, Leiden, The Netherlands	1:1000	o/n 4˚C
	PDHA1	3205	Rabbit	Cell Signaling, Leiden, The Netherlands	1:1000	o/n 4˚C
	GAPDH	5174	Rabbit	Cell Signaling, Leiden, The Netherlands	1:1000	1 hr -room temp
	POLR2	Ab817	Mouse	Abcam, Cambridge, MA, USA	1:500	o/n 4˚C
	PKM2	4053	Rabbit	Cell Signaling, Leiden, The Netherlands	1:1000	o/n 4˚C
	ATP5A	ab-14748	Mouse	Abcam, Cambridge, MA, USA	1:1000	o/n 4˚C
	b-Tubulin	2128	Rabbit	Cell Signaling, Leiden, The Netherlands	1:1000	1 hr -room temp
IHC	p53	NCL-L-p53-DO7	Mouse	Novacastra, Leica Biosystems, Wetzlar, Germany	1:400	Ventana stainer
	Ki-67	M7240	Mouse	DAKO, Agilent Technologies, Santa Clara, CA, USA	1:100	Ventana stainer
	PAX8	363M-14	Mouse	Cell Marque, Rocklin, CA, USA	1:100	Ventana stainer
	DIO1	11790-1-AP	Rabbit	Proteintech, Manchester, UK	1:200	Ventana stainer
	DIO3	NBP1-05767	Rabbit	Novus, Centennial, Colorado, USA	0.180556	1 hr -room temp
	p16	805-4713	Mouse	Ventana, Tucson, Arizona, USA	Ready to use	Ventana stainer

## Sheet: Supplemental Table S2
Supplementary Table S2: Study cohort data
HGSOC Pt#	Age at diagnosis	Survival (Y)
1	74	2.5
2	73	0.66
3	77	4
4	68	5
5	83	2
6	59	5
7	66	1
8	68	2
9	70	2.5
10	69	1.9
Non- oncological Pt#	Age at diagnosis	Diagnosis
1	39	Ovarian cyst
2	61	Vaginal bleeding
3	50	Prophylactic salpingo-oophorectomy
4	56	Ovarian cyst
5	70	Salpingo-oophorectomy
6	69	Ovarian cyst
7	45	Salpingo-oophorectomy
8	64	Salpingo-oophorectomy
